# Supplementary material for: Flexible structural arrangement and DNA-binding properties of protein p6 from Bacillus subtillis phage φ29
Source: Nucleic Acids Res. 2024 Jan 28;52(4):2045–65. doi: 10.1093/nar/gkae041 (PMC10899789; doi:10.1093/nar/gkae041)
Supplement: gkae041_Supplemental_Files [file gkae041_supplemental_files.zip]

Archive with 7 entries (7 files):
- Movie_S1.mp4
- Movie_S2.mp4
- Movie_S3.mp4
- Movie_S4.mp4
- Movie_S5.mp4
- Movie_S6.mp4
- Supplementary Figures and Movies S1-6 legends.pdf
